# Supplementary material for: Long-term evacuation and obesity: a 12-year follow-up comparative study of residents inside and outside Katsurao Village after the Fukushima nuclear disaster
Source: Front Public Health. 2024 Jul 2;12:1394308. doi: 10.3389/fpubh.2024.1394308 (PMC11250493; doi:10.3389/fpubh.2024.1394308)
Supplement: Supplementary file 1 [file Table_1.XLSX]

## Sheet: appendix1
		Place of residence	2016					2017					2018					2019					2020					2021					2022					2023
Number of examinees		inside the village	0					15					28					47					48					64					75					54
		outside the village	138					111					98					78					78					92					92					82
Average age		inside the village	None					65.53±8.80					66.36±8.55					64.91±8.25					65.21±9.12					66.08±8.71					66.68±8.01					65.27±8.11
		outside the village	62.57±8.76					62.95±8.77					64.03±8.55					64.29±8.56					64.08±8.92					64.97±8.58					66.2±7.90					64.88±8.00
Proportion of male		inside the village	None					0.333333					0.392857					0.468085					0.458333					0.546875					0.52					0.574074
		outside the village	0.413043					0.441441					0.540816					0.448718					0.474359					0.467391					0.467391					0.487805
BMI ≥25 kg/m2		inside the village	None					0.266					0.392					0.382					0.395					0.39					0.413					0.407
		outside the village	0.514					0.567					0.459					0.474					0.461					0.456					0.445					0.548
Smoking habits	Yes	inside the village	None					0.0666667					0.142857					0.12766					0.125					0.140625					0.106667					0.148148
		outside the village	0.15942					0.207207					0.204082					0.217949					0.24359					0.173913					0.195652					0.170732
Exercise habits	Yes	inside the village	None					0.4					0.285714					0.361702					0.333333					0.296875					0.373333					0.333333
		outside the village	0.376812					0.297297					0.316327					0.435897					0.346154					0.369565					0.413043					0.353659
Eating speed	fast/normal/slow	inside the village	None						0.2	0.6	0.2			0.285714	0.642857	0.0714286			0.255319	0.659574	0.0851064			0.208333	0.729167	0.0625			0.25	0.609375	0.140625			0.213333	0.68	0.106667			0.259259	0.648148	0.0925926
		outside the village		0.268116	0.652174	0.0797101			0.297297	0.657658	0.045045			0.234694	0.734694	0.0306122			0.217949	0.769231	0.0128205			0.217949	0.75641	0.025641			0.184783	0.782609	0.0326087			0.228261	0.717391	0.0434783			0.170732	0.768293	0.0609756
Drinking habits	non-drinker/less than 6oz/6-12oz/12-18oz/more than 12oz	inside the village	None					0.2	0.6	0.133	0.0666667	0	0.5	0.321	0.143	0.0357143	0	0.468085	0.319	0.149	0.043	0.021	0.520833	0.313	0.104	0.042	0.021	0.515625	0.297	0.141	0.031	0.016	0.466667	0.347	0.147	0.04	0	0.425926	0.352	0.148	0.037	0.037
		outside the village	0.326087	0.435	0.174	0.058	0.007	0.324324	0.432	0.171	0.045	0.027	0.489796	0.255	0.194	0.031	0.031	0.5	0.321	0.128	0.038	0.013	0.525641	0.256	0.154	0.051	0.013	0.48913	0.228	0.217	0.043	0.022	0.489	0.228	0.217	0.043	0.022	0.585366	0.171	0.183	0.049	0.012
